# Supplementary material for: Humanization of Antibodies using a Statistical Inference Approach
Source: Sci Rep. 2018 Oct 4;8:14820. doi: 10.1038/s41598-018-32986-y (PMC6172228; doi:10.1038/s41598-018-32986-y)
Supplement: Supplementary file 2 — Datasets 1-5 [file 41598_2018_32986_MOESM2_ESM.zip]

Archive with 5 entries (5 files):
- learn_human.txt
- learn_mouse.txt
- test_human.txt
- test_mouse.txt
- Therapeutic_Ab.txt
